# Supplementary material for: Psychometric testing of the Fall Risks for Older People in the Community screening tool (FROP-Com screen) for community-dwelling people with stroke
Source: PLoS One. 2020 May 13;15(5):e0233045. doi: 10.1371/journal.pone.0233045 (PMC7219754; doi:10.1371/journal.pone.0233045)
Supplement: S1 Dataset — (XLSX) [file pone.0233045.s001.xlsx]

## Sheet: Dataset_FROP_screen_PLOSONE
SubjectCode	Groupstatus	Livingstatus	Age	BMI	Gender	poststrokeyear	Stroketype	Pareticside	Mobililty	Rater1Q1	Rater1Q2	Rater1Q3	D1R1screen	Rater2Q1	Rater2Q2	Rater2Q3	D1R2screen	AverageQ1	AverageQ17	AverageQ18	AveragescreenD1	ABC	TUG	BBS	LOS	RetestQ1	RetestQ2	RetestQ3	Retest_overall_score
1	1	3	53	23.8087	1	2	1	0	1	3	0	0	3	3	0	1	4	3	0	0.5	3.5	76.25	15.61	40	7	0	0	1	7
2	1	0	67	21.0358	1	2	1	0	1	0	0	1	1	0	0	0	0	0	0	0.5	0.5	88.75	11.17	54	78	0	0	0	3
3	1	1	68	27.3329	0	4	0	0	0	0	0	0	0	0	0	0	0	0	0	0	0	91.25	12	54	55	0	0	0	5
4	1	1	56	21.7051	1	13	1	0	1	2	2	2	6	2	2	1	5	2	2	1.5	5.5	56.25	16.31	40	58	0	0	1	4
5	1	1	51	27.7551	1	4	0	1	1	0	0	0	0	0	0	1	1	0	0	0.5	0.5	86.43	12.5	52	48	0	0	1	7
6	1	1	63	21.83	1	3	1	1	1	0	0	1	1	0	0	0	0	0	0	0.5	0.5	85.63	11.73	50	28	0	0	0	3
7	1	1	74	18.6115	1	6	0	1	0	0	0	0	0	0	0	0	0	0	0	0	0	87.5	11.37	53	35	0	0	0	5
8	1	1	59	22.4059	1	4	1	0	1	0	0	1	1	0	1	1	2	0	0.5	1	1.5	67.5	12.71	44	37	0	0	0	5
9	1	1	60	22.1612	0	10	0	1	0	0	0	0	0	0	0	0	0	0	0	0	0	90	11.58	53	80	0	0	0	7
10	1	1	62	25.721	1	3	1	1	1	0	0	1	1	0	0	2	2	0	0	1.5	1.5	66.25	12.21	48	47	0	0	1	6
11	1	1	63	23.5935	1	1	1	1	0	0	0	1	1	0	0	0	0	0	0	0.5	0.5	73.75	9.7	55	56	0	0	0	4
12	1	1	72	22.5525	0	1	0	1	0	0	0	0	0	0	0	0	0	0	0	0	0	79.375	10.36	54	31	0	0	0	6
13	1	1	52	19.5918	1	6	0	1	0	2	0	0	2	1	0	1	2	1.5	0	0.5	2	58.13	12.92	50	61	1	0	1	7
14	1	1	57	25.6916	1	8	1	0	0	0	0	0	0	0	0	1	1	0	0	0.5	0.5	77.5	10.01	45	60	0	0	1	6
15	1	1	51	19.4612	1	9	0	0	1	0	0	0	0	0	0	0	0	0	0	0	0	80	11.09	50	83	0	2	1	5
16	1	1	51	23.3234	1	1	1	0	2	2	0	1	3	2	0	1	3	2	0	1	3	51.88	13.94	51	58	1	0	1	6
17	1	1	59	28.7347	1	13	0	1	1	1	0	0	1	1	0	1	2	1	0	0.5	1.5	90.63	10.36	48	59	1	0	0	8
18	1	1	74	22.7732	1	13	1	0	1	1	1	1	3	1	2	2	5	1	1.5	1.5	4	38.75	14.17	42	43	1	2	1	12
19	1	1	63	25.3266	1	11	0	0	1	0	0	2	2	0	0	1	1	0	0	1.5	1.5	84.38	12.05	40	30	0	0	1	9
20	1	1	68	23.3844	1	8	1	1	1	0	0	1	1	0	0	0	0	0	0	0.5	0.5	86.88	11.96	43	41	0	0	1	7
21	1	1	70	23.7508	0	9	0	1	1	0	0	1	1	0	2	0	2	0	1	0.5	1.5	74.38	12.31	53	73	0	2	0	7
22	1	1	70	21.1927	0	13	0	0	1	0	0	1	1	0	0	1	1	0	0	1	1	78.75	11.67	55	59	0	0	0	5
23	1	1	52	20.83	0	12	0	1	1	0	0	0	0	0	0	0	0	0	0	0	0	81.25	11.94	46	65	0	0	0	4
24	1	1	66	22.18	0	12	0	0	1	0	2	0	2	0	2	0	2	0	2	0	2	76.875	12.47	54	72	0	2	0	8
25	1	0	57	23.14	0	3	0	1	1	3	2	1	6	3	2	1	6	3	2	1	6	47.5	17.58	37	37	3	0	1	14
26	1	1	76	21.9111	0	8	0	0	0	1	0	0	1	1	0	0	1	1	0	0	1	78.75	10.59	54	62	1	0	0	8
27	1	1	60	25.4777	0	13	0	0	1	0	0	0	0	0	0	0	0	0	0	0	0	80.63	12.28	53	56	0	0	1	5
28	1	1	69	34.3375	0	15	0	0	1	0	2	1	3	0	2	1	3	0	2	1	3	60.88	13.3367	42	90	0	2	1	14
29	1	0	74	20.97	1	4	0	1	0	1	2	1	4	1	2	1	4	1	2	1	4	44.38	15.67	54	76	1	0	1	13
30	1	1	41	20.4863	1	8	0	1	1	0	0	0	0	0	0	0	0	0	0	0	0	77.5	11.37	48	24	0	0	2	8
31	1	0	64	28.242	0	9	1	0	1	0	0	1	1	0	0	1	1	0	0	1	1	70	12.34	49	54	1	0	0	10
32	1	1	65	23.7387	1	12	1	1	0	0	2	1	3	0	0	0	0	0	1	0.5	1.5	75	11.73	51	73	0	0	0	5
33	1	1	62	27.3438	0	12	0	1	0	0	0	0	0	0	0	0	0	0	0	0	0	77.5	10.52	42	71	0	0	0	12
34	1	1	55	22.4001	1	5	0	1	1	0	0	1	1	0	0	0	0	0	0	0.5	0.5	79.38	11.28	50	65	0	0	0	4
35	1	1	59	20.8483	1	8	0	0	1	1	0	0	1	1	3	0	4	1	1.5	0	2.5	70.5	9.48	45	78	1	2	1	16
36	1	1	54	22.1462	1	12	0	0	1	0	2	0	2	0	0	1	1	0	1	0.5	1.5	73.13	11.21	43	90	0	0	1	10
37	1	1	57	24.0055	0	12	0	1	1	0	0	0	0	0	0	0	0	0	0	0	0	78.74	11.74	51	63	0	0	0	4
38	1	1	66	19.9581	0	6	0	0	1	0	1	1	2	0	2	1	3	0	1.5	1	2.5	70.25	11.76	54	57	0	2	0	10
39	1	1	62	19.1001	1	3	0	1	1	3	0	1	4	3	0	1	4	3	0	1	4	55.63	10.393	45	70	0	0	1	6
40	1	1	68	21.9479	1	5	0	0	0	0	0	0	0	0	0	0	0	0	0	0	0	85	17.16	49	60	0	0	0	6
41	1	0	53	20.6641	1	6	0	0	1	0	0	0	0	0	0	0	0	0	0	0	0	83.75	14.53	44	63	0	0	0	9
42	1	1	64	21.4285	1	5	0	0	1	0	0	0	0	0	0	0	0	0	0	0	0	85.63	11.85	49	71	0	0	1	5
43	1	1	70	21.6206	0	8	0	0	2	1	0	1	2	1	0	1	2	1	0	1	2	76.88	11.69	47	41	1	0	0	12
44	1	1	67	21.7876	1	5	1	0	3	0	3	2	5	0	0	1	1	0	1.5	1.5	3	77.6	11.01	47	51	0	0	0	5
45	1	1	73	24.2349	0	4	0	0	1	2	0	0	2	2	0	0	2	2	0	0	2	83.75	13.9	42	43	0	0	0	10
46	1	1	64	21.2305	1	6	0	1	2	0	0	0	0	0	0	0	0	0	0	0	0	82.5	12.5	52	51	0	0	1	7
47	1	1	64	24.8192	0	6	0	1	4	0	0	0	0	0	0	0	0	0	0	0	0	77.8125	11.4967	49	74	0	0	1	5
48	1	0	58	26.4314	1	10	1	1	2	3	0	1	4	3	0	0	3	3	0	0.5	3.5	85.63	15.18	40	70	3	0	0	16
49	0	1		27.102	1																0
50	0	1		23.83	1																0
51	0	1		23.03	0																0
52	0	1		21.875	0																0
53	0	1		23.11	0																1
54	0	1		21.0198	0																0
55	0	1		25.9695	0																1
56	0	1		23.4375	0																0
57	0	1		23.0518	0																1
58	0	1		18.9181	0																0
59	0	1		25.0829	1																0
60	0	1		20.2291	0																0
61	0	1		23.2558	1																0
62	0	1		24.8075	0																0
63	0	1		31.1202	0																0
64	0	1		17.6254	0																0
65	0	1		23.8751	1																2
66	0	1		20.2848	0																0
67	0	1		28.3039	0																0
68	0	1		23.555	0																0
69	0	1		19.9111	0																0
70	0	1		18.9453	0																0
71	0	1		24.5675	1																0
72	0	1		21.9289	0																0
73	0	1		23.533	1																0
74	0	1		25.5593	1																0
75	0	1		26.3125	1																0
76	0	1		23.5904	0																0
77	0	1		20.4726	0																0
78	0	1		26.0108	0																0
79	0	1		21.0279	0																0
80	0	1		27.7323	1																0
81	0	1		20.9042	1																0
82	0	1		26.9896	1																0
83	0	1		24.093	1																0
84	0	1		22.3435	1																0
85	0	0		22.8	0																1
86	0	1		21.6482	1																0
87	0	1		22.7583	1																0
88	0	1		24.0235	0																1
